# Supplementary material for: Microcollinearity between autopolyploid sugarcane and diploid sorghum genomes
Source: BMC Genomics. 2010 Apr 23;11:261. doi: 10.1186/1471-2164-11-261 (PMC2882929; doi:10.1186/1471-2164-11-261)
Supplement: Additional file 1 — Selection of 20 sugarcane BACs using overgo hybridization. [file 1471-2164-11-261-S1.XLS]

## Sheet: Sheet1
					Additional File 1. Selection of 20 sugarcane BACs using overgo hybridization
Table S1. The overgo locations on sorghum chromosome for identification of sugarcane BACs
Number	BAC ID	Overgo#1	Chromosome hit of overgo#1	bp location of overgo #1 in chromosome	Overgo#2	Chromosome hit of overgo#2	bp location of overgo #2 in chromosome	Distance between overgos (bp)
1	SC126G04	SOG2454	1	9100666	SOG0943	1	9120509	19843
2	SC043O10	SOG1393	1	54940729	SOG2422	1	54953445	12716
3	SC159C20	SOG2512	2	2579158	SOG1367	2	2593615	14457
4	SC109D21	SOG2651	2	75354351	SOG0284	2	75361420	7069
5	SC215O02	SOG3032	3	12274592	SOG2523	3	12288053	13461
6	SC100B23	SOG0749	3	68443126	SOG0347	3	68491843	48717
7	SC104N03	SOG1357	4	3358263	SOG1229	4	3361092	2829
8	SC175O07	SOG2673	4	62160842	SOG1001	4	62168396	7554
9	SC019D20	SOG0327	5	5805496	SOG2041	5	5805496	0
10	SC110M04	SOG2194	5	48532389	SOG1188	5	48532389	0
11	SC040E22	SOG0020	6	11420397	SOG2573	6	11454332	33935
12	SC204D12	SOG0179	6	59437346	SOG2370	6	59437356	10
13	SC118L15	SOG1136	7	5143913	SOG2721	7	5153772	9859
14	SC187J16	SOG0584	7	59482992	SOG2374	7	59503373	20381
15	SC165P20	SOG2951	8	4362132	SOG2952	8	4371527	9395
16	SC150M18	SOG1434	8	45998975	SOG1054	8	46014054	15079
17	SC108J08	SOG1134	9	2158189	SOG1467	9	2175846	17657
18	SC079A20	SOG0853	9	67126249	SOG0878	9	67126219	30
19	SC172L01	SOG1505	10	3152894	SOG0621	10	3155117	2223
20	SC043H01	SOG2326	10	53569468	SOG2330	10	53569468	0
