# Supplementary material for: Microcollinearity between autopolyploid sugarcane and diploid sorghum genomes
Source: BMC Genomics. 2010 Apr 23;11:261. doi: 10.1186/1471-2164-11-261 (PMC2882929; doi:10.1186/1471-2164-11-261)
Supplement: Additional file 2 — Row and column pools of sugarcane BACs for 454 sequencing. [file 1471-2164-11-261-S2.XLS]

## Sheet: Sheet1
Additional File 2. Row and column pools of sugarcane BACs for 454 sequencing.
	sbc_c1	sbc_c2	sbc_c3	sbc_c4	sbc_c5
sbc_r1	SC100b23	SC43O10	SC79A20	SC43H01	SC40E22
sbc_r2	SC110M04	SC108JO8	SC109D21	SC19D20	SC104N03
sbc_r3	SC126G04	SC118L15	SC159C20	SC150M18	SC165P20
sbc_r4	SC204D12	SC215O2	SC175O07	SC187J16	SC172L01
