# Supplementary material for: Microcollinearity between autopolyploid sugarcane and diploid sorghum genomes
Source: BMC Genomics. 2010 Apr 23;11:261. doi: 10.1186/1471-2164-11-261 (PMC2882929; doi:10.1186/1471-2164-11-261)
Supplement: Additional file 3 — Gene and repeat distribution on sugarcane BACs. [file 1471-2164-11-261-S3.XLS]

## Sheet: Sheet1
Additional File 3
Gene and repeat distribution on sugarcane BACs
				Number of genes identified				Repeats
No.	BAC ID	Length of sequence (bp)	GC content (%)	From sugarcane EST	More from sorghum EST	Additional from sorghum annotated CDs	Total	Length (bp)	Repeat (%)
1	SC0126G04	85300	44.41	9	1	0	10	17589	20.62
2	SC0043O10	119026	44.26	21	1	0	22	11822	9.93
3	SC0159C20	134627	44.72	9	1	2	12	40099	29.79
4	SC0109D21	131200	44.47	4	1	3	8	45941	35.02
5	SC0215O02	78800	44.95	6	0	0	6	22974	29.15
6	SC0100B23	147085	43.49	20	6	0	26	19135	13.01
7	SC0104N03	131390	46.12	4	2	1	7	35400	26.94
8	SC0175O07	91899	43.36	2	0	0	2	30166	32.83
9	SC0019D20*	/	/	/	/	/	/	/	/
10	SC0110M04	127407	45.25	9	2	1	12	49760	39.06
11	SC0040E22	47329	46.13	4	0	0	4	10429	22.04
12	SC0204D12	96105	42.48	4	0	0	4	36882	38.38
13	SC0118L15	99822	45.17	9	3	2	14	19646	19.68
14	SC0187J16	119284	44.38	6	1	3	10	20322	17.04
15	SC0165P20	87027	44.66	3	2	0	5	27337	31.41
16	SC0150M18	128846	43.07	13	3	4	20	29017	22.52
17	SC0108J08	103638	46.27	15	2	2	19	17687	17.07
18	SC0079A20	88604	46.22	4	0	4	8	30808	34.77
19	SC0172L01	50195	48.68	2	0	0	2	15182	30.25
20	SC0043H01	121768	43.31	11	3	4	18	18114	14.88
Total		1989352		155	28	26	199	498310
* This BAC has no insert.
