# Supplementary material for: Microcollinearity between autopolyploid sugarcane and diploid sorghum genomes
Source: BMC Genomics. 2010 Apr 23;11:261. doi: 10.1186/1471-2164-11-261 (PMC2882929; doi:10.1186/1471-2164-11-261)
Supplement: Additional file 4 — RT-PCR confirmation of 26 sugarcane genes inferred by sorghum ESTs. [file 1471-2164-11-261-S4.XLS]

## Sheet: Sheet1
Additional File 4. RT-PCR confirmation of 26 sugarcane genes inferred by sorghum ESTs.
							PT-PCR amplification
No.	Name	Sequence	Primer Pos.	Exon (bp)	PCR product(bp)	Pos.	cDNA	BAC DNA	RNA w/o Dnase treatment	RNA w/ Dnase treatment
1	SC100b23c20-0kF	CATAGGTGCCATGGATTCTC	79	438	2877	1-127	no	no	no	no
	SC100b23c20-0kR	TGGAGGTCCACGTACATGTC	2956C		2877	2817-3071
2	SC100b23c20-5kF	ACTACGGACGACGGACGTAT	5587	675	1070	5438-5822	yes	yes	yes	no
	SC100b23c20-5kR	TCACGGTGCGGTTCGAGTTG	6656C		1070	6578-6869
3	SC100b23c21-3kF	TGCCATGCTTGCATGGAGAA	3597	747	663	3576-4323	no	yes	no	no
	SC100b23c21-3KR	TCAGACGCAGGCTGCATAAT	4259C		663
4	SC100b23c21-7kF	TGGCCATGTCCTCGAACAAT	7022	494	310	7023-7517	yes	yes	yes	no
	SC100b23c21-7kR	GACGCAGATGTTGTGGTGTA	7322C		301
5	SC100b23c21-30kF	TCAGGTGGACCAGTACACAA	30089	864	682	29965-30826	yes	yes	yes	no
	SC100b23c21-30kR	CATCAATCCGCCTCACCTAA	30770C		682
6	SC100b23c21-31kF	ACGACGGCTGCACGTACTTC	31918	478	349	31883-32361	no	yes	yes	no
	SC100b23c21-31kR	CACCACGTCCACGACGATCA	32266C		349
7	SC43H01c5-0kF	GGCGAGTCGATGAGGTTGAT	295	407	546	285-333	yes	yes	yes	no
	SC43H01c5-0kR	GCCGGCCTTCACGATGGTTA	840C		546	736-899
8	SC43H01c8-1kF	GTCTACCTCGTCGAGATCCA	1951	560	292	1843-2403	yes	yes	yes	no
	SC43H01c8-1kR	TCTTCCTGATGTCGCTGATG	2242C		292
9	SC43H01c8-16kF	GACGCGACAACGTCTCATCA	16210	495	209	16197-16692	yes	yes	yes	no
	SC43H01c8-16KR	AGGCCAAGATGTACTACCTC	16418C		209
10	SC43O10c12-13kF	CCGCAGATGAAGATCATTCC	16909	475	1309	16771-16961	yes	yes	yes	no
	SC43O10c12-13kR	ACCTGCAGTCTCATCTTCTC	18217C		1309	18178-18340
11	SC104N03c9-5kF	GGACGCGCCGCTCTAATC	5574	236	172	5522-5758	yes	yes	yes	no
	SC104N03c9-5kR	CCTTCCGGTAGCTCATCC	5745C		172
12	SC104N03c11-11kF	ATGCGACTTCGCTATAGG	11390	142	454	11375-11483	no	yes	yes	no
	SC104N03c11-11kR	TGGCATGTCTTGGCAAGG	11844C		454	11814-11848
13	SC108J08c8-1kF	AGCGTTGCACTGTACACCTA	1115	1283	1661	1023-1919	yes	yes	yes	no
	SC108J08c8-1kR	AGGCGTTGGCTGATTCCTAT	2775C		1661	2568-2775
14	SC108J08c10-7kF	ATAGACCGCACGTACCAGAA	7353	375	291	7330-7705	yes	yes	yes	no
	SC108J08c10-7kR	CCAGAGATAGCTGCTAGAGA	7643C		291
15	SC109D21c13-31kF	TCACCATGGCAGGCAAGAAG	31293	432	298	31288-31720	yes	yes	yes	no
	SC109D21c13-31kR	AACACGAAGGAGGCGGAGAA	31589C		298
16	SC109D21c13-32kF	GTGGTATGAATGGCCGGTTA	32771	834	536	32605-33439	yes	yes	yes	no
	SC109D21c13-32kR	CTGGATGCTGTCTACTGATG	33306C		536
17	SC110M04c8-3kF	TCAAGGTGGAGAAGATCA	3420	162	234	3367-3439	yes	yes	yes	no
	SC110M04c8-3kR	ACATGCACCAACCAATCA	3653C		234	3576-3666
18	SC110M04c15-8kF	TAGGACCTTGCCAAGATGAG	8987	571	1563	8903-9072	no	yes	no	no
	SC110M04c15-8kR	GTTGATCCTGCGCTGTAGTA	10550C		1563	10511-10573
19	SC118L15c12-55kF	CGACCAGCCAATCTGATGTT	55971	1147	1034	55911-57058	leaf specific	yes	yes	no
	SC118L15c12-55kR	TGTTGCTCTGTCGGTCTAGT	57004C		1034
20	SC150M18c5-20kF	GCTGCTGGCAGCTCTGGATT	20498	806	513	20405-20931	yes	yes	yes	no
	SC150M18c5-20kR	AGAGCGCCAGTGACCTCTTG	21010C		513	20885-21165
21	SC150M18c6-12kF	GCAGGCATGAACAGGTAACT	9879	784	3659	9830-10230	no	yes	yes	no
	SC150M18c6-12kR	TTCAGGTTCGTCGCCACATA	13537C		3659	13234-13618
22	SC150M18c6-63kF	GCGGATGTCGTCCATAGAGT	63886	2441	1596	63883-66324	no	yes	yes	no
	SC150M18c6-63kR	GCCAATCAGGCGTGTATCAG	65481C		1596
23	SC159c21-13kF	TGCAGCAAGACCTGGATTCA	13999	1045	480	13433-14478	yes	yes	yes	no
	SC159c21-13kR	TCAGTTCCACGCCAATTCCT	14478C		480
24	SC165P20c4-1kF	CTTGACCTCACTTGCTCTTC	1275	208	100	1191-1309	yes	yes	yes	no
	SC165P20c4-1kR	ATGAGGCTTGGCTTGATGGA	1374C		100	1330-1420
25	SC165P20c12-0kF	GGTTCTGCAATGCGATATGG	586	555	567	586-887	yes	yes	yes	no
	SC165P20c12-0kR	CGATCAGACAGCGTGTATAG	1152C		567	1129-1162
26	SC187J16c11-7kF	AGAGCTGTTGCTCGGCCATC	7127	535	259	7024-7559	yes	yes	yes	no
	SC187J16c11-7kR	CGTGCGGACCATGGAAGAGA	7385C		259
