# Supplementary material for: Microcollinearity between autopolyploid sugarcane and diploid sorghum genomes
Source: BMC Genomics. 2010 Apr 23;11:261. doi: 10.1186/1471-2164-11-261 (PMC2882929; doi:10.1186/1471-2164-11-261)
Supplement: Additional file 5 — RT-PCR confirmation of 21 sugarcane genes predicted by sorghum gene models. [file 1471-2164-11-261-S5.XLS]

## Sheet: Sheet1
Additional File 5. RT-PCR confirmation of 21 sugarcane genes predicted by sorghum gene models.
							PT-PCR amplification
	Name	Sequence	Primer Pos.	Exon Size (bp)	PCR product size	Pos.	cDNA	BAC DNA	RNA w/o Dnase treatment	RNA w/ Dnase treatment
1	SC109D21c13-0.6kR	CTGCAGTTCTGAAGAACA	687	407	2097	640-698	yes	yes	yes	no
	SC109D21c13-0.6kF	GTCCATGCTTCCTATCTA	2783C		2097	244-2793
2	SC43H01c7-4kF1	GTCCAGCAGCTCCGCAATCT	4709	651	3831	4295-4772	no	no	no	no
	SC43H01c7-4kR1	GCTCGGAAGCTGCGAACATA	8539C		3831	8530-8704
3	SC43H01c7-9kF2	GGCTAGCACGATGACAACAA	8708	682	541	8697-8867	yes	yes	yes	no
	SC43H01c7-9kR2	ATGCTCGACACCGTTAGGTA	9248C		541	9143-9485
4	SC43H01c10-13kF	CGCCACCGCAGCAGTAACAT	13243	420	1507	13219-13379	no	yes	yes	no
	SC43H01c10-13kR	GACGCCATCCTCAGGAGCTT	14749C		1507	14676-14812
5	SC43H01c8-16kF	CGCGACGCATCGTGCTGGTT	16659	553	4638	16393-16668	no	no	no	no
	SC43H01c8-16kR	GTGTTCACCGTCGACCGTAG	21296C		4638	21048-21326
6	SC159C20c22-32kF	GGCTCCAGATCGATGTACAA	32726	1223	1207	32321-32746	no	no	no	no
	SC159C20c22-32kR	CATGGACTGCGAGAAGACAA	33932C		1207	33925-34027
7	SC159C20c16-4kF	CTCGCGTCATGTGCTCATCG	4899	855	651	4692-5142	yes	yes	yes	no
	SC159C20c16-4kR	GCGCGGATGTCATTCTCGGT	5549C		651	5243-5592
8	SC104N03c11-8kF	GCTGCTAACACGTACGGATG	8424	950	1773	8422-8508	no	no	no	no
	SC104N03c11-8kF	CATCTACCGCGACTTCAAGG	10196C		1773	10153-10290
9	SC79A20c13-0.1kF	AACGGCGGCATCCTGTCGTA	1569	244	155	1551-1691	yes	yes	yes	no
	SC79A20c13-0.1kR	AGGTCCTCGTCGTCGTCGTA	1723C		155	1722-1826
10	SC79A20c13-0.4kF	AGTGGCCATGCCGATGTAGT	4389	791	395	4137-4928	yes	yes	yes	no
	SC79A20c13-0.4kR	GTGCCAAGATGACGCCAGTT	4783		395
11	SC150M18c6-4kF	GCCACGGCCAAGAAGGTATT	4746	618	1349	4671-4959	no	yes	yes	no
	SC150M18c6-4kR	CGGCAGCTCGTCGATAAGTA	6094C		1349	6024-6141
12	SC150M18c5-0.2kF	CACTTGTAGCCAGGTGTA	379	212	201	372-584	no	yes	yes	no
	SC150M18c5-0.2kR	GCAGGAGTGCAAGAAGTT	579C		201
13	SC150M18c5-0.4kF	GTAGTTGGCGACGTACAC	411	260	186	411-671	no	yes	yes	no
	SC150M18c5-0.4kR	GATGCGGAAGCCATGAAG	596C		186
14	SC150M18c5-0.2k2F	GGCTTCTTGCAGTAGTTG	400	299	217	372-671	no	yes	yes	no
	SC150M18c5-0.2k2R	CGGCCGATAACTGTGATA	616C		217
15	SC110M04c13-0.4kF	GGCCATGCGCTCTCAGAGTT	4230	1005	1153	4167-4242	yes	yes	yes	no
	SC110M04c13-0.4kR	GGCTTCCGCTACTGCGAGTT	5382C		1153	5163-5797
16	SC187J16c6-11kF	GTCGCTGAAGGTGCTGTAGA	11128	986	1130	11056-11227	LR specific	yes	yes	no
	SC187J16c6-11kR	CAATCCTCATCCGTGATGAC	12257C		1130	11794-12268
17	SC187J16c7-4kF	GGCTCCGGCGATGATAACGA	4088	2794	2495	4085-4122	no	yes	yes	no
	SC187J16c7-4kR	AACCGCATGGCGCTGTATCC	6582C		2495	4835-6891
18	SC109D21c13-35kF	CCTTCGTCTTCGGCATCGTA	35329	1769	1780	35062-35470	no	no	no	no
	SC109D21c13-35kR	CCGGAGAGGTCGGATATGGT	37108C		1780	35757-37118
19	SC109D21c13-21kF	GGTGTCATCACCTTCCTTAC	21647	1742	1125	21635-21696	yes	yes	yes	no
	SC109D21c13-21kR	CTTCACAGCCACCTCTAGTT	22771C		1125	22295-23656
20	SC108J08c11-13kF	TGGCCAACTCACAGACCA	13682	1152	1080	13350-14127	yes	yes	yes	no
	SC108J08c11-13kR	ATGCCATCCGTCCACAGA	14761C		1080	14708-14963
21	SC108J08c10-7kF	GTGCGCTGGCCGTAGTAGTT	7834	1080	2207	7727-7861	no	no	no	no
	SC108J08c10-7kF	GCGGACGAGGTAGTCAAGAG	10040C		2207	9756-10140
