# Supplementary material for: Microcollinearity between autopolyploid sugarcane and diploid sorghum genomes
Source: BMC Genomics. 2010 Apr 23;11:261. doi: 10.1186/1471-2164-11-261 (PMC2882929; doi:10.1186/1471-2164-11-261)
Supplement: Additional file 6 — List of 44 SSR markers developed from the sugarcane BAC sequences. [file 1471-2164-11-261-S6.XLS]

## Sheet: Sheet1
Additional File 6. List of 44 SSR markers developed from the sugarcane BAC sequences.
No.	SSR name	Sequence ID	Left Sequence	Right Sequence	Size(bp)	PCR amplification	Scorable polymorphism
1	SC40E 22-21a	shcr-40e22.Contig21a	GCAGCAAAGGCGAAAAGAAC	TTGGCCTATGTTCCCCAATG	182	yes	yes
2	SC43H01-10	shcr-43h1.Contig10	CTTGCAGACAGGAATGACGA	AACTTGGCCTGGCTACAGAA	235	no
3	SC43H01-6	shcr-43h1.Contig6	AGTCATGGTCGGAACCAAAG	GCAGTCCCTTGACAACAACA	236	yes
4	SC43H01-8	shcr-43h1.Contig8	GCCCTTGACTTGAAGTGGAT	GGCTGAGAACGAGCTGAATC	392	no
5	SC43O10-10-1	shcr-43o10.Contig10	GTCCTTGGCAATGGCTATGT	GGCAAGAATGGTGCCTATGT	330	yes
6	SC43O10-10-2	shcr-43o10.Contig10-10	CCTTGGCAATGGCTATGTCT	CCTCTTCATGCTTCATGGCTA	207	yes
7	SC79A20-12	shcr-79a20.Contig12	GAGAATCCTCCCCCTTCTTTC	CCTGCTGGTGAGCAGAAGTA	217	no
8	SC100B23-10-1	shcr-100b23.Contig10	ATCGCGAGCATTTCAGTCTT	TGTCATGACGCATGGAGATT	399	yes
9	SC100B23-10-2	shcr-100b23.Contig10	GCACGTTATGTTGCGTTCCT	CTCTTAACGGATTCGTCCCA	168	yes
10	SC100B23-14	shcr-100b23.Contig14	TTTGGCACGAAATTATTGGA	AAGATCAAGGACACCAACCG	364	yes
11	SC100B23-19	shcr-100b23.Contig19	TACCATGGTTAGGTCCAGGC	CGACTAAGAAATGTGCAGCG	322	no
12	SC100B23-21	shcr-100b23.Contig21	CTGTGGATCGCTAACCTCGT	TGGGACGAGTCCGTTAAGAG	277	yes
13	SC104N03-12	shcr-104n3.Contig12	AGTTGACCCGGACTATGTGG	TGGAAGCTCTTTCTATGCCTG	311	yes
14	SC104N03-15	shcr-104n3.Contig15	CGAGCTTGCTAGCTTTGCTT	GCAGGCCAAACGAGATAAAG	238	yes
15	SC104N03-9	shcr-104n3.Contig9	CCAACTTGCTTGGGACTGA	TTGCTTGTCCCTTCCAAATC	298	yes	yes
16	SC108J08-10	shcr-108j8.Contig10	CATCAAAGCTGACGATCCAA	TGAGCAACAGGAATACGACG	388	yes
17	SC108J08-11	shcr-108j8.Contig11	CAGAGGAGGAACAGGCAGAG	TGTACATAAAGGCCGGGAAG	153	no
18	SC108J08-12	shcr-108j8.Contig12-8	TAAGCCCTTGCACTCCTTTC	TCGACACTTCATCGTGCTTC	188	yes
19	SC109D21-11-1	shcr-109d21.Contig11	AAGCTGACGATGGCTTGAGT	AGTTGCTGCGTGTACTGTCG	110	yes	yes
20	SC109D21-11-2	shcr-109d21.Contig11	AGTTGCTGCGTGTACTGTCG	GCTTAGCCCGCTATAGCCTT	168	yes	yes
21	SC109D21-11-3	shcr-109d21.Contig11	ACAGCCCACGATTCCTACAC	GTAGTCGGTGTGGTCGTTGA	346	yes
22	SC109D21-14	shcr-109d21.Contig14	AACGCGAGAGAAGAGCTTTG	TAGCTTGCCAGGAAGCAAGT	148	yes
23	SC110M4-11a	shcr-110m4.Contig11a	CCACTGAGTTCCAAATCATGTCC	CGAGGATGTCTCCGAGGATG	176	yes
24	SC110M4-11b	shcr-110m4.Contig11b	TTAGAGTTGTTGTCGCCCGAG	CTCTTCTTCCGCGACCTCCT	186	no
25	SC110M4-9a	shcr-110m4.Contig9a	CGAGGATGTCTCCGAGGATG	CCACTGAGTTCCAAATCATGTCC	176	yes
26	SC118I15-12a	shcr-118l15.Contig12a	GTCCCTCCGTCCTGCACATA	TCCAAGAAAGCCAGTCGAGC	199	yes	yes
27	SC118I15-12b	shcr-118l15.Contig12b	TTTTGGCTTTGCCTTTTCCA	CGATAATCACTTCCTGGCCG	188	yes
28	SC118I15-8a	shcr-118l15.Contig8a	GCTGGAGTAGGTGTGGTGCC	ACATTTTGTCAGTCGCCCGT	187	yes
29	SC126G4-6a	shcr-126g4.Contig6a	TGGCATGAAGCCAGATGTTG	AATCAACGTGCCTGAACCGT	192	yes
30	SC150M18-5a	shcr-150m18.Contig5a	CCAATTAAGCTATTGGTTACGCCA	TTGGAAAAACATGGATGTGCTG	186	yes	yes
31	SC150M18-6a	shcr-150m18.Contig6a	CGCAGCATCTGTGTGGAAAC	AGCAGCAACAGCAACAGCAA	199	yes
32	SC150M18-6b	shcr-150m18.Contig6b	CGCAGCATCTGTGTGGAAAC	AGCAGCAACAGCAACAGCAA	199	yes
33	SC150M18-6c	shcr-150m18.Contig6c	GAGAAGGGCGACTGCGAC	TTTGTTGGGAAGATGGTGCC	200	no
34	SC150M18-6d	shcr-150m18.Contig6d	GTCCTGTACTCCAGCAGCGG	TAATCCGCGCTTCCTTCCTT	102	yes
35	SC150M18-6e	shcr-150m18.Contig6e	TGGGGTAAGGGGTGTCAGTG	ATCCATCACCGCTTCACCAG	200	yes
36	SC150M18-6f	shcr-150m18.Contig6f	ATGAAGAGGAGGAGGAGCCG	TCCTATCGACGCAACCAACA	187	yes
37	SC159C20-21a	shcr-159c20.Contig21a	ATTTCCGGTTCCTGGCACTT	CGTCCAACGGTCCAGGATTA	172	yes
38	SC159C20-22a	shcr-159c20.Contig22a	GTTAAGGCCCGTTCGGTTGT	GGCTGTGTTCGCTTGAGCTT	192	yes
39	SC165P20-10a	shcr-165p20.Contig10a	GAGGAGGAAGATGACAGGCG	CGATTCTCCTTTCTCCCACG	190	no
40	SC172I1-15a	shcr-172l1.Contig15a	GTACCCGCATAGCCCATTGA	TACAGCTCGGTGAGCAAGCA	166	yes
41	SC175O7-27a	shcr-175o7.Contig27a	TGCTTAATCCGACGTTGGTC	TTGATCCAAGCAAAGAAACAGAA	171	yes
42	SC204D12-4a	shcr-204d12.Contig4a	ACCGGGAAGCAAGTGAACCT	CGCGAGAGAAGAGCTTCGAG	140	yes
43	SC215O2-11a	shcr-215o2.Contig11a	GGAGGATTGCTCCACCTCAA	TTGCTTGCATCACTTGTGGC	105	yes
44	SC215O2-5a	shcr-215o2.Contig5a	AGCACCGAGCATCTTCAAGC	GGAAGCAAAAGCCTTGTTGGA	189	yes
